# Supplementary material for: The South Asian Genome
Source: PLoS One. 2014 Aug 12;9(8):e102645. doi: 10.1371/journal.pone.0102645 (PMC4130493; doi:10.1371/journal.pone.0102645)
Supplement: File S2 — Table S3, Replication results for 252 SNPs genotyped by single variant tests amongst up to 2,638 South Asians. Dataset: sequence data SNP was selected from. AF: allele frequency. Table S9, Coding, splice and UTR SNPs showing greatest stratification between South Asians and Europeans. AF: allele frequency, SA: South Asians, AFR; Africans, ASN: East Asians; EUR: Europeans. (XLSX) [file pone.0102645.s022.xlsx]

## Sheet: Supplementary Table 3 
Dataset	SNP	Novel	Chr	Pos	REF	ALT	WGS-4x ALT AF	WES ALT AF	Genotyping ALT AF
WGS-4x	rs137875112	N	1	18809351	C	T	0.0744		0.1013
WGS-4x	rs150589706	N	1	100591478	C	T	0.0089	0.021	0.01398
WGS-4x	rs148305794	N	1	157739773	G	A	0.0387	0.034	0.02511
WGS-4x	rs144722161	N	4	47645184	T	A	0.0089	0.045	0.01372
WGS-4x	rs146205670	N	5	38484890	G	A	0.0446	0.024	0.03006
WGS-4x	rs146451891	N	5	131039955	T	C	0.0476	0.048	0.04436
WGS-4x	rs142468733	N	5	140264120	C	G	0.0387	0.038	0.04029
WGS-4x	rs146911441	N	6	43608125	G	A	0.0417	0.027	0.03628
WGS-4x	rs141532119	N	6	46659095	A	G	0.0089	0.024	0.01714
WGS-4x	rs146433848	N	6	46679351	C	A	0.0089	0.027	0.01684
WGS-4x	rs148239965	N	12	41421733	G	A	0.0238	0.014	0.01802
WGS-4x	rs145888788	N	12	53453716	G	A	0.0179	0.021	0.01928
WGS-4x	rs138639329	N	12	54109095	C	A	0.0119	0.007	0.005696
WGS-4x	rs150909028	N	12	104461767	C	T	0.0714	0.099	0.06612
WGS-4x	rs140103491	N	16	11009462	A	G	0.0536	0.058	0.04722
WGS-4x	rs141593500	N	16	15188018	C	T	0.0149		0.01237
WGS-4x	rs140963967	N	17	2290850	G	C	0.0566		0.06072
WGS-4x	rs146166049	N	17	3591359	G	A	0.0119	0.007	0.007605
WGS-4x	rs149436920	N	18	47318683	A	T	0.0387	0.065	0.04832
WGS-4x	rs140988158	N	19	12015567	G	C	0.0357	0.021	0.02412
WGS-4x	rs146146831	N	19	18377791	T	C	0.0446	0.045	0.03678
WGS-4x	var_chr1_5969225	Y	1	5969225	G	C	0.0387	0.055	0.03492
WGS-4x	var_chr1_41976375	Y	1	41976375	G	A	0.0238		0.04873
WGS-4x	var_chr1_44466609	Y	1	44466609	G	A	0.0566		0.06044
WGS-4x	var_chr1_52850232	Y	1	52850232	T	C	0.0268	0.003	0.01231
WGS-4x	var_chr1_104116381	Y	1	104116381	C	G	0.0089		0.006353
WGS-4x	var_chr1_114380508	Y	1	114380508	G	C	0.0387	0.01	0.02052
WGS-4x	var_chr1_117491961	Y	1	117491961	C	A	0.006		0.0076
WGS-4x	var_chr1_149905513	Y	1	149905513	C	T	0.006	0.014	0.01109
WGS-4x	var_chr1_150484898	Y	1	150484898	G	A	0.0179	0.045	0.03175
WGS-4x	var_chr1_151734922	Y	1	151734922	C	T	0.0089	0.014	0.01904
WGS-4x	var_chr1_153752324	Y	1	153752324	C	T	0.0238		0.01961
WGS-4x	var_chr1_153921765	Y	1	153921765	G	T	0.0387		0.03187
WGS-4x	var_chr1_177913757	Y	1	177913757	G	A	0.0208	0.017	0.02021
WGS-4x	var_chr2_55523542	Y	2	55523542	C	G	0.003	0.017	0.01305
WGS-4x	var_chr2_74682493	Y	2	74682493	C	T	0.0179		0.01041
WGS-4x	var_chr2_98373843	Y	2	98373843	T	C	0.0417		0.04269
WGS-4x	var_chr2_103136368	Y	2	103136368	C	T	0.0238	0.021	0.02257
WGS-4x	var_chr2_228476172	Y	2	228476172	C	G	0.0179	0.017	0.0205
WGS-4x	var_chr3_39226171	Y	3	39226171	G	A	0.0536	0.048	0.03567
WGS-4x	var_chr3_56600676	Y	3	56600676	T	C	0.0298	0.048	0.04275
WGS-4x	var_chr3_129293316	Y	3	129293316	G	C	0.003		0.01267
WGS-4x	var_chr3_149678763	Y	3	149678763	G	A	0.006	0.003	0.007937
WGS-4x	var_chr3_161221313	Y	3	161221313	A	C	0.0179	0.01	0.01294
WGS-4x	var_chr4_69693242	Y	4	69693242	T	G	0.0387		0.04981
WGS-4x	var_chr4_71469154	Y	4	71469154	G	A	0.0268	0.038	0.02465
WGS-4x	var_chr4_95575666	Y	4	95575666	G	A	0.0208	0.021	0.01457
WGS-4x	var_chr5_169309989	Y	5	169309989	G	T	0.0417	0.068	0.05668
WGS-4x	var_chr6_29641397	Y	6	29641397	G	A	0.0506		0.03433
WGS-4x	var_chr6_31747555	Y	6	31747555	C	T	0.0298	0.01	0.01802
WGS-4x	var_chr6_38942192	Y	6	38942192	C	T	0.003		0.00221
WGS-4x	var_chr6_90491173	Y	6	90491173	C	T	0.0387	0.024	0.02182
WGS-4x	var_chr6_117710573	Y	6	117710573	G	C	0.0238	0.045	0.02986
WGS-4x	var_chr6_151161230	Y	6	151161230	C	T	0.0446	0.034	0.02751
WGS-4x	var_chr7_44619202	Y	7	44619202	A	G	0.003		0.001581
WGS-4x	var_chr7_149480714	Y	7	149480714	G	C	0.0357	0.021	0.03558
WGS-4x	var_chr7_149519760	Y	7	149519760	C	T	0.0476		0.03445
WGS-4x	var_chr7_150878055	Y	7	150878055	G	A	0.0506		0.07206
WGS-4x	var_chr8_2832075	Y	8	2832075	C	T	0.0149	0.01	0.01045
WGS-4x	var_chr8_6302594	Y	8	6302594	G	A	0.0089	0.007	0.01028
WGS-4x	var_chr8_121282308	Y	8	121282308	G	A	0.0327	0.024	0.02211
WGS-4x	var_chr8_133899451	Y	8	133899451	C	A	0.0089	0.014	0.01744
WGS-4x	var_chr9_79981667	Y	9	79981667	T	G	0.0327	0.034	0.03576
WGS-4x	var_chr10_24822090	Y	10	24822090	C	T	0.0446	0.051	0.04196
WGS-4x	var_chr10_72509677	Y	10	72509677	C	T	0.0625	0.066	0.04918
WGS-4x	var_chr10_112696741	Y	10	112696741	A	G	0.0684	0.096	0.07568
WGS-4x	var_chr10_134698654	Y	10	134698654	G	A	0.0089		0.02146
WGS-4x	var_chr10_134885485	Y	10	134885485	A	T	0.0089		0.02367
WGS-4x	var_chr11_48267292	Y	11	48267292	A	G	0.0417	0.041	0.03242
WGS-4x	var_chr11_49974012	Y	11	49974012	T	C	0.0536	0.038	0.03165
WGS-4x	var_chr12_31307343	Y	12	31307343	G	A	0.0684		0.0544
WGS-4x	var_chr12_49496117	Y	12	49496117	T	C	0.0774	0.079	0.07224
WGS-4x	var_chr12_66641557	Y	12	66641557	C	G	0.0089	0.021	0.01738
WGS-4x	var_chr12_71537953	Y	12	71537953	C	T	0.0089		0.002527
WGS-4x	var_chr12_101679596	Y	12	101679596	T	C	0.0179	0.007	0.0114
WGS-4x	var_chr12_112167709	Y	12	112167709	C	A	0.0476	0.052	0.03953
WGS-4x	var_chr13_21189940	Y	13	21189940	T	A	0.0238	0.017	0.02563
WGS-4x	var_chr14_55408368	Y	14	55408368	C	T	0.0327	0.024	0.02145
WGS-4x	var_chr14_64520027	Y	14	64520027	G	C	0.0179	0.024	0.01595
WGS-4x	var_chr14_91927838	Y	14	91927838	A	C	0.0089	0.017	0.01326
WGS-4x	var_chr15_54306716	Y	15	54306716	G	A	0.0833	0.099	0.09639
WGS-4x	var_chr16_2990062	Y	16	2990062	C	G	0.0446		0.04756
WGS-4x	var_chr16_31099000	Y	16	31099000	C	T	0.4256	0.445	0.3984
WGS-4x	var_chr16_86580185	Y	16	86580185	G	A	0.0238	0.017	0.008539
WGS-4x	var_chr17_11604478	Y	17	11604478	G	T	0.0714	0.072	0.05759
WGS-4x	var_chr17_33279057	Y	17	33279057	C	G	0.006		0.007297
WGS-4x	var_chr17_33592125	Y	17	33592125	C	T	0.0327	0.014	0.02635
WGS-4x	var_chr17_46051375	Y	17	46051375	G	T	0.0327	0.027	0.03635
WGS-4x	var_chr18_52255091	Y	18	52255091	G	A	0.0268		0.02317
WGS-4x	var_chr19_21719685	Y	19	21719685	G	T	0.0387	0.024	0.02459
WES	rs62623443	N	1	11158105	C	T	0.0625	0.051	0.05231
WES	rs28990992	N	1	11249789	G	C	0.0566	0.055	0.0522303
WES	rs115398046	N	1	18149792	C	T	0.0506	0.065	0.0300651
WES	rs146431577	N	1	19564521	C	T		0.01	0.00538
WES	rs2297710	N	1	26510940	C	A	0.0566	0.065	0.0610176
WES	rs17121464	N	1	100340787	G	A	0.1042	0.13	0.0986667
WES	rs2798901	N	1	144879264	A	G		0.75	0.306353
WES	rs2455994	N	1	144922523	C	T		0.233	0.27853
WES	rs117341696	N	1	150444026	G	A	0.0536	0.075	0.0611621
WES	rs78399057	N	1	152326843	C	T	0.0744	0.079	0.057192
WES	rs3795331	N	1	159802683	G	A	0.1429	0.156	0.148473
WES	rs1065756	N	1	165649851	C	G	0.0714	0.079	0.0561303
WES	rs78678262	N	1	170136672	G	A	0.0774	0.062	0.0620952
WES	rs6688782	N	1	201181994	A	G	0.0982	0.144	0.111727
WES	rs3754413	N	1	226924196	C	T	0.0804	0.059	0.049174
WES	rs12562749	N	1	230895279	C	T	0.0268	0.051	0.0318946
WES	rs11122391	N	1	232144871	A	G	0.0982	0.068	0.0799157
WES	rs34967813	N	1	237841390	A	G	0.0893	0.11	0.0956472
WES	rs147066927	N	2	1647242	C	A	0.0595	0.055	0.0405664
WES	rs78892546	N	2	26667128	C	T	0.0387	0.086	0.0542606
WES	rs141086904	N	2	120020901	C	T	0.0684	0.068	0.0496562
WES	rs143966878	N	2	160206574	C	T	0.0417	0.055	0.0413476
WES	rs142492002	N	2	233346498	C	T	0.0566	0.066	0.0411064
WES	rs7740	N	2	242613133	T	G	0.4167	0.408	0.470103
WES	rs79419480	N	3	9918776	A	G	0.0804	0.08	0.0681298
WES	rs148170215	N	3	9959632	G	A	0.0446	0.058	0.0409805
WES	rs148376271	N	3	10290952	G	A	0.0655	0.059	0.0483563
WES	rs3732666	N	3	13612936	A	G	0.3571	0.386	0.369582
WES	rs61751634	N	3	25646268	G	A	0.0566	0.055	0.0614504
WES	rs79825658	N	3	57494263	G	T	0.0357	0.051	0.0331164
WES	rs140109788	N	3	98073065	A	T	0.0446	0.051	0.0387997
WES	rs140939168	N	3	112736411	C	T	0.0298	0.051	0.0303435
WES	rs141356063	N	3	122496747	T	C	0.0744	0.079	0.044796
WES	rs28763914	N	3	149245675	T	A	0.0506	0.068	0.063486
WES	rs16854411	N	3	169540184	A	G	0.128	0.065	0.104167
WES	rs2276802	N	3	178968568	A	C	0.0595	0.075	0.0684251
WES	rs150089782	N	3	179051810	A	G	0.1071	0.137	0.105072
WES	rs74579410	N	3	195925177	C	T	0.0744	0.073	0.0721689
WES	rs17014118	N	4	89319296	T	C	0.5208	0.469	0.461553
WES	rs13107595	N	4	95578588	G	A	0.9792	0.949	0.0299504
WES	rs74460472	N	5	71757266	T	C	0.0923	0.083	0.0808543
WES	rs77469944	N	5	90445889	A	G	0.0804	0.11	0.0802446
WES	rs149340599	N	5	140502433	G	C	0.0357	0.055	0.0442021
WES	rs144289000	N	5	140537157	G	C	0.0417	0.058	0.0361377
WES	rs2278396	N	5	150175153	C	T	0.0982	0.103	0.105313
WES	rs75982837	N	6	17541305	C	A	0.0655	0.055	0.0405044
WES	rs117882986	N	6	30916705	A	G	0.119	0.079	0.0704117
WES	rs16889318	N	6	36931364	C	G	0.0714	0.079	0.0737768
WES	rs80260070	N	6	56351972	G	C	0.0952	0.082	0.0926493
WES	rs9386758	N	6	109197379	T	C	0.1161	0.171	0.118074
WES	rs114433866	N	6	155577872	C	T	0.0536	0.058	0.0322889
WES	rs79931308	N	6	168708887	A	G		0.051	0.0544725
WES	rs79474211	N	7	151478406	C	T	0.0446	0.059	0.0336391
WES	rs35022521	N	8	2000428	G	T	0.1071	0.079	0.0758792
WES	rs45479905	N	8	6783479	C	T	0.0327	0.066	0.0371363
WES	rs3748140	N	8	8999019	C	T	0.0952	0.13	0.115017
WES	rs34591797	N	8	13356621	T	G	0.0566	0.103	0.0548757
WES	rs80019749	N	8	22064904	T	C	0.0268	0.08	0.0452463
WES	rs76786693	N	8	28196783	C	G	0.0982	0.083	0.0728528
WES	rs34037815	N	8	87076250	T	G	0.0446	0.058	0.0446224
WES	rs3750492	N	9	90582224	G	A	0.0566	0.072	0.0395189
WES	rs34138827	N	9	101767245	G	A	0.1012	0.076	0.0837486
WES	rs16918128	N	9	101767303	G	A	0.0982	0.097	0.0835564
WES	rs3748195	N	9	138377915	G	A	0.0744	0.121	0.0700038
WES	rs78797099	N	10	47658590	G	C		0.103	0.0826651
WES	rs61311738	N	10	96540292	C	T	0.0298	0.051	0.0355064
WES	rs11188980	N	10	98741293	A	G	0.0952	0.11	0.1095
WES	rs59446434	N	10	124325512	G	A	0.1369	0.131	0.122854
WES	rs1969620	N	10	124339378	A	G		0.055	0.0444487
WES	rs147916706	N	11	285263	G	A		0.007	0.003163
WES	rs139348192	N	11	551741	C	T	0.0357	0.062	0.0322333
WES	rs61746313	N	11	4674282	A	G	0.0684	0.062	0.0554708
WES	rs77873429	N	11	7673029	T	C	0.0625	0.069	0.0590596
WES	rs13343184	N	11	56756398	G	T	0.0506	0.065	0.0496373
WES	rs77943698	N	11	60711249	G	T	0.0387	0.065	0.0357006
WES	rs10890850	N	11	108383560	T	A	0.0625	0.072	0.0514706
WES	rs11612427	N	12	6935977	A	G	0.0417	0.082	0.0825599
WES	rs147962513	N	12	52965165	A	G	0.0625	0.082	0.0648077
WES	rs3887954	N	12	53186088	G	C	0.3423	0.325	0.359087
WES	rs34768683	N	12	122380838	C	T	0.1369	0.171	0.113471
WES	rs78799989	N	13	111367876	G	C	0.0536	0.066	0.0561712
WES	rs1130409	N	14	20925154	T	G	0.1994	0.226	0.242083
WES	rs2297717	N	14	21463050	G	C	0.0566	0.051	0.0533537
WES	rs74036628	N	14	24877699	A	G	0.0744	0.075	0.0542146
WES	rs1045644	N	14	31355096	C	G	0.3095	0.37	0.364943
WES	rs17563	N	14	54417522	A	G	0.375	0.325	0.36964
WES	rs35043215	N	15	40659476	G	A	0.3571	0.315	0.299426
WES	rs28509789	N	15	75499995	T	G	0.4583	0.476	0.448605
WES	rs79925540	N	15	89400963	G	T	0.1042	0.079	0.0863186
WES	rs76282091	N	15	89401616	G	C	0.1042	0.079	0.0861538
WES	rs3817428	N	15	89415247	C	G	0.0655	0.051	0.0760579
WES	rs143117049	N	15	89453152	T	C	0.0536	0.062	0.04811
WES	rs77463028	N	16	3613637	G	A	0.1518	0.138	0.105153
WES	rs35103368	N	16	4920335	A	G	0.1696	0.168	0.146104
WES	rs17684500	N	16	10783113	A	G	0.1369	0.086	0.0956837
WES	rs79030430	N	16	17228363	G	A	0.0566	0.055	0.0489068
WES	rs79245268	N	16	20362115	C	T	0.1369	0.103	0.0889101
WES	rs11648131	N	16	20373806	C	T	0.1012	0.065	0.0715107
WES	rs71389465	N	16	30380872	C	G	0.381	0.356	0.347328
WES	rs17800727	N	16	53481010	A	G	0.1399	0.079	0.128386
WES	rs3995818	N	16	57068106	A	G	0.2232	0.203	0.199923
WES	rs75559202	N	16	78458915	C	G	0.0655	0.051	0.0622375
WES	rs141088268	N	16	89187216	G	A	0.0357	0.052	0.0313216
WES	rs41432647	N	17	4535035	G	A	0.0774	0.065	0.0931617
WES	rs1042522	N	17	7579472	G	C		0.432	0.483538
WES	rs144306051	N	17	7759245	A	T	0.1429	0.139	0.130493
WES	rs74899363	N	17	8700778	G	A	0.0327	0.058	0.0572139
WES	rs35300894	N	17	48916935	G	A	0.2708	0.188	0.190749
WES	rs139301893	N	17	72929611	A	G	0.0327	0.058	0.0427481
WES	rs145598498	N	18	47379895	G	A	0.0833	0.134	0.103099
WES	rs8259	N	19	582927	T	A	0.6369	0.606	0.408637
WES	rs55682587	N	19	2917689	C	T	0.1548	0.164	0.142939
WES	rs138665621	N	19	4902680	C	T	0.0298	0.062	0.0343438
WES	rs73544757	N	19	5733874	T	C	0.0536	0.062	0.055916
WES	rs57680462	N	19	5744499	T	C	0.0476	0.055	0.0534964
WES	rs7249419	N	19	5914605	A	G	0.0298	0.055	0.040968
WES	rs76660617	N	19	9003640	G	T	0.0327	0.068	0.041555
WES	rs72558029	N	19	35524607	G	A	0.0684	0.051	0.0580952
WES	rs73047039	N	19	41250585	G	A	0.0298	0.052	0.0353864
WES	rs34186470	N	19	46914921	G	A	0.2946	0.356	0.315126
WES	rs75864168	N	19	56473458	C	T	0.0506	0.062	0.0443595
WES	rs79849424	N	20	45354829	C	G	0.0446	0.058	0.0470476
WES	rs61745911	N	21	46117823	G	A	0.1845	0.192	0.164943
WES	rs149306114	N	22	18640503	G	A	0.0179	0.059	0.0349503
WES	rs34869740	N	22	19263266	C	A	0.0566	0.051	0.0474828
WES	rs28363648	N	22	24121521	T	C	0.1369	0.086	0.0866564
WES	rs7292477	N	22	25334184	G	T	0.0625	0.089	0.0525813
WES	rs78174698	N	22	37466992	G	A	0.0714	0.076	0.0694127
WES	var_chr1_150680849	Y	1	150680849	T	C	0.0476	0.058	0.0646272
WES	var_chr1_179112110	Y	1	179112110	G	T	0.0298	0.055	0.0369025
WES	var_chr2_86839364	Y	2	86839364	T	C	0.0833	0.072	0.0679389
WES	var_chr2_111850512	Y	2	111850512	C	T	0.0298	0.055	0.0391072
WES	var_chr2_207173361	Y	2	207173361	C	T		0.007	0.009494
WES	var_chr2_219563910	Y	2	219563910	G	A		0.003	0.003494
WES	var_chr2_220032934	Y	2	220032934	C	G	0.0833	0.082	0.0765111
WES	var_chr2_225761024	Y	2	225761024	C	T		0.014	0.009343
WES	var_chr3_49933461	Y	3	49933461	C	T	0.0387	0.055	0.0430312
WES	var_chr3_170108106	Y	3	170108106	G	A	0.0536	0.051	0.0402145
WES	var_chr6_49663625	Y	6	49663625	C	T		0.003	0.001578
WES	var_chr6_167721365	Y	6	167721365	G	A		0.014	0.02219
WES	var_chr6_170043831	Y	6	170043831	A	C		0.007	0.008866
WES	var_chr8_21973850	Y	8	21973850	G	C	0.0655	0.086	0.0683384
WES	var_chr8_63936547	Y	8	63936547	T	C		0.007	0.005099
WES	var_chr8_144804001	Y	8	144804001	G	A		0.021	0.03429
WES	var_chr10_75533410	Y	10	75533410	G	A		0.017	0.01425
WES	var_chr10_124396697	Y	10	124396697	C	A		0.038	0.0197
WES	var_chr11_4903549	Y	11	4903549	C	G	0.0536	0.051	0.0406333
WES	var_chr11_5528859	Y	11	5528859	C	T	0.0208	0.058	0.0277035
WES	var_chr11_5862797	Y	11	5862797	C	T	0.0506	0.065	0.0423988
WES	var_chr11_35198191	Y	11	35198191	G	C		0.007	0.01138
WES	var_chr11_57135570	Y	11	57135570	C	T	0.0536	0.072	0.0657241
WES	var_chr11_58034948	Y	11	58034948	G	A	0.0744	0.086	0.0726644
WES	var_chr11_119050765	Y	11	119050765	C	G		0.059	0.0592961
WES	var_chr12_51739640	Y	12	51739640	G	A		0.031	0.02625
WES	var_chr12_54756512	Y	12	54756512	C	T		0.021	0.01645
WES	var_chr12_54799682	Y	12	54799682	C	T	0.0446	0.051	0.0437452
WES	var_chr15_45399075	Y	15	45399075	G	A	0.0595	0.062	0.0400916
WES	var_chr15_64067595	Y	15	64067595	G	C	0.0625	0.055	0.0680859
WES	var_chr18_3119947	Y	18	3119947	G	A		0.031	0.01939
WES	var_chr19_3611021	Y	19	3611021	G	A	0.0357	0.051	0.0590038
WES	var_chr19_35448945	Y	19	35448945	C	G	0.0625	0.062	0.0598928
WES	var_chr19_53668113	Y	19	53668113	A	G	0.0387	0.051	0.0302103

## Sheet: Supplementary Table 9
rsID	CHROM	POS	REF	ALT	IA_AF	AFR_AF	ASN_AF	EUR_AF	FST - SA vs EUR	Gene	Functional Class	Amino Acid Position	Amino Acid REF	Amino Acid ALT
rs16891982	5	33951693	C	G	0.0744	0.05	0.01	0.97	0.803684	SLC45A2	NON_SYNONYMOUS_CODING	374	L	F
rs35407	5	33946571	A	G	0.2262	0.28	0.12	0.98	0.593447	SLC45A2	3PRIME_UTR	.	.	.
rs3824617	10	46167847	C	T	0.872	0.13	0.24	0.23	0.416497	ZFAND4	5PRIME_UTR	.	.	.
rs1129038	15	28356859	C	T	0.119	0.04	0.0017	0.71	0.359802	HERC2	3PRIME_UTR	.	.	.
rs11671152	19	1753331	G	T	0.872	0.16	0.14	0.3	0.337158	ONECUT3	5PRIME_UTR	.	.	.
rs2847224	21	45660835	C	A	0.9732	0.38	0.1	0.45	0.33346	ICOSLG	5PRIME_UTR	.	.	.
rs34627176	4	1006200	G	A	0.7887	0.14	0.05	0.22	0.323444	FGFRL1	5PRIME_UTR	.	.	.
rs10186233	2	97877399	T	C	0.378	0.82	0.49	0.91	0.308622	ANKRD36	SPLICE_SITE	.	.	.
rs1133238	16	30455458	G	A	0.5417	0.02	0.08	0.04	0.305085	SEPHS2	3PRIME_UTR	.	.	.
rs57285449	11	299411	C	G	0.8601	0.66	0.58	0.32	0.301487	IFITM5	NON_SYNONYMOUS_CODING	27	G	A
rs7380538	5	33946555	A	G	0.5298	0.78	0.81	0.99	0.290191	SLC45A2	3PRIME_UTR	.	.	.
rs2287949	5	33954511	T	C	0.5357	0.85	0.81	0.99	0.285209	SLC45A2	NON_SYNONYMOUS_CODING	221	S	G
rs6715329	2	97637905	T	C	0.381	0.83	0.45	0.89	0.279616	FAM178B	NON_SYNONYMOUS_CODING	99	I	M
rs1730120	2	97638038	A	G	0.381	0.73	0.44	0.89	0.279616	FAM178B	NON_SYNONYMOUS_CODING	55	V	A
rs67997410	9	127215778	C	T	0.997	0.87	0.85	0.56	0.276867	GPR144	NON_SYNONYMOUS_CODING	268	L	F
rs112070238	16	88772746	C	T	0.006	0.07	0.02	0.42	0.255615	RNF166	5PRIME_UTR	.	.	.
rs71386691	16	2867450	G	C	0.0387	0.58	0.28	0.48	0.25346	PRSS21	NON_SYNONYMOUS_CODING	26	V	L
rs3088327	2	98612266	A	G	0.2738	0.86	0.3	0.76	0.236661	TMEM131	5PRIME_UTR	.	.	.
rs3474	2	98272734	A	G	0.25	0.79	0.37	0.73	0.230492	ACTR1B	3PRIME_UTR	.	.	.
rs2290124	2	98273661	A	G	0.25	0.72	0.37	0.73	0.230492	ACTR1B	SPLICE_SITE	.	.	.
rs1257018	2	97617227	A	G	0.3393	0.97	0.48	0.81	0.22661	FAM178B	SPLICE_SITE	.	.	.
rs11894651	2	98317771	C	A	0.256	0.73	0.37	0.73	0.22472	AC017099.3	SPLICE_SITE	.	.	.
rs5743810	4	38830350	A	G	0.9673	0.98	1	0.57	0.221911	TLR6	NON_SYNONYMOUS_CODING	249	S	P
rs4944946	11	71159429	G	A	0.25	0.15	0.41	0.72	0.221099	DHCR7	5PRIME_UTR	.	.	.
rs9272571	6	32607251	C	T	0.0952	0.41	0.44	0.53	0.219948	HLA-DQA1	3PRIME_UTR	.	.	.
rs4944062	11	71187294	G	T	0.244	0.32	0.42	0.71	0.217616	NADSYN1	3PRIME_UTR	.	.	.
rs732934	11	71186476	G	A	0.247	0.13	0.42	0.71	0.214766	NADSYN1	3PRIME_UTR	.	.	.
rs2276360	11	71169547	G	C	0.247	0.34	0.42	0.71	0.214766	NADSYN1	NON_SYNONYMOUS_CODING	74	V	L
rs774298	16	84808824	C	G	0.372			0.01	0.212019	USP10	NON_SYNONYMOUS_CODING	52	S	C
rs3794060	11	71187679	C	T	0.25	0.15	0.42	0.71	0.211939	NADSYN1	3PRIME_UTR	.	.	.
rs1044482	11	71155171	C	T	0.2411	0.31	0.41	0.7	0.211322	DHCR7	SPLICE_SITE	.	.	.
rs10472909	5	33994116	A	T	0.119	0.41	0.36	0.55	0.208617	AMACR	STOP_LOST	230	*	K
rs12419334	11	71139472	T	C	0.247	0.29	0.43	0.7	0.205787	DHCR7	3PRIME_UTR	.	.	.
rs3750997	11	71158841	A	C	0.247	0.31	0.46	0.7	0.205787	DHCR7	5PRIME_UTR	.	.	.
rs972354	11	61717607	C	T	0.506	0.17	0.72	0.1	0.195127	BEST1	5PRIME_UTR	.	.	.
rs2302700	12	109125339	G	A	0.744	0.09	0.35	0.31	0.188907	CORO1C	5PRIME_UTR	.	.	.
rs1047039	12	55343928	A	T	0.494	0.29	0.69	0.1	0.185875	TESPA1	3PRIME_UTR	.	.	.
rs77682584	16	839269	G	A	0.3542	0.22	0.11	0.02	0.183587	CHTF18	NON_SYNONYMOUS_CODING	116	E	K
rs10935102	3	133876314	C	G	0.3304	0.13	0.33	0.01	0.181716	RYK	3PRIME_UTR	.	.	.
rs3195676	5	34008100	C	T	0.122	0.15	0.35	0.52	0.18169	AMACR	NON_SYNONYMOUS_CODING	9	V	M
rs3001040	1	160057522	C	T	0.0298	0.17	0.28	0.37	0.180905	KCNJ9	NON_SYNONYMOUS_CODING	366	A	V
rs14533	3	133876036	C	T	0.3274	0.14	0.33	0.01	0.17959	RYK	3PRIME_UTR	.	.	.
rs8034149	15	75311842	G	C	0.4673	0.34	0.41	0.09	0.177055	SCAMP5	3PRIME_UTR	.	.	.
rs10983267	9	119373527	C	T	0.3006	0.002	0.27		0.176886	ASTN2	3PRIME_UTR	.	.	.
rs11217241	11	119213303	C	T	0.4345	0.07	0.42	0.07	0.176095	C1QTNF5	SPLICE_SITE	.	.	.
rs1802141	16	29002009	A	G	0.3214	0.73	0.25	0.01	0.175361	LAT	3PRIME_UTR	.	.	.
rs71389465	16	30380872	C	G	0.381	0.01	0.08	0.04	0.174922	TBC1D10B	NON_SYNONYMOUS_CODING	211	E	D
rs997173	12	55355033	C	T	0.4792	0.1	0.63	0.1	0.174733	TESPA1	NON_SYNONYMOUS_CODING	496	E	K
rs10941112	5	34004707	C	T	0.122	0.03	0.35	0.51	0.174125	AMACR	NON_SYNONYMOUS_CODING	175	G	D
rs2295742	9	119414076	G	A	0.2946	0.002	0.27		0.172745	ASTN2	SPLICE_SITE	.	.	.
rs1801876	12	55344024	G	A	0.4762	0.16	0.65	0.1	0.17251	TESPA1	STOP_GAINED	140	Q	*
rs2171497	12	55344133	C	G	0.4762	0.07	0.65	0.1	0.17251	TESPA1	NON_SYNONYMOUS_CODING	103	L	F
rs749504	15	64430607	T	C	0.3512	0.04	0.8	0.76	0.16921	SNX1	3PRIME_UTR	.	.	.
rs11547232	2	98273290	C	T	0.2232	0.12	0.28	0.63	0.169131	ACTR1B	3PRIME_UTR	.	.	.
rs6494466	15	64508763	G	A	0.6369	0.95	0.16	0.23	0.168554	CSNK1G1	SPLICE_SITE	148	L	L
rs62068251	17	2595291	C	T	0.8095	0.3	0.57	0.41	0.167679	KIAA0664	SPLICE_SITE	.	.	.
rs1143674	2	182374534	A	G	0.8929	0.68	0.61	0.52	0.167634	ITGA4	SPLICE_SITE	615	T	T
rs11540934	22	50913429	T	C	0.9702	0.72	0.84	0.65	0.166617	SBF1	NON_SYNONYMOUS_CODING	5	T	A
rs55952876	18	55156135	T	G	0.5238	0.03	0.05	0.14	0.166074	ONECUT2	3PRIME_UTR	.	.	.
rs4243786	2	97563745	T	C	0.6756	0.64	0.71	0.27	0.165	FAM178B	5PRIME_UTR	.	.	.
rs12920514	16	28835900	G	A	0.6429	0.29	0.49	0.24	0.164585	ATXN2L	5PRIME_UTR	.	.	.
rs11171187	12	55343419	A	T	0.4792	0.06	0.67	0.11	0.163982	TESPA1	3PRIME_UTR	.	.	.
rs2219143	9	2622278	G	A	0.0595	0.12	0.38	0.4	0.16379	VLDLR	SPLICE_SITE	.	.	.
rs17201990	15	64434537	G	A	0.3482	0.07	0.81	0.75	0.163015	SNX1	3PRIME_UTR	.	.	.
rs77276910	17	5116791	C	T	0.4911	0.01	0.5	0.12	0.162255	SCIMP	3PRIME_UTR	.	.	.
rs58714362	16	28985731	T	A	0.3006	0.24	0.22	0.01	0.160938	SPNS1	5PRIME_UTR	.	.	.
rs416659	22	18894600	G	C	0.3095	0.59	0.21	0.71	0.160461	DGCR6	ESSENTIAL_SPLICE_SITE	.	.	.
rs8111051	19	290947	C	A	0.0625	0.44	0.27	0.4	0.160185	PPAP2C	SPLICE_SITE	.	.	.
rs1005857	1	159092138	A	G	0.5417	0.03	0.33	0.16	0.159926	AIM2	5PRIME_UTR	.	.	.
rs74660302	3	133876421	A	T	0.3185	0.14	0.32	0.02	0.158427	RYK	3PRIME_UTR	.	.	.
rs10275	12	51453682	G	A	0.1607	0.05		0.54	0.158024	LETMD1	3PRIME_UTR	.	.	.
rs10149497	14	94612518	C	T	0.2113	0.14	0.18	0.6	0.156666	PPP4R4	5PRIME_UTR	.	.	.
rs12030806	1	1361641	C	T	0.5982	0.83	0.99	0.21	0.156455	TMEM88B	NON_SYNONYMOUS_CODING	45	P	L
rs1171	1	1337334	G	T	0.4375	0.12	0.87	0.09	0.155465	RP4-758J18.2	3PRIME_UTR	.	.	.
rs7167612	15	64737225	G	A	0.6667	0.64	0.95	0.97	0.154707	TRIP4	NON_SYNONYMOUS_CODING	45	S	N
rs910	9	12710035	A	C	0.2679	0.13	0.01	0.66	0.154546	TYRP1	3PRIME_UTR	.	.	.
rs1063380	9	12710090	T	C	0.2679	0.17	0.01	0.66	0.154546	TYRP1	3PRIME_UTR	.	.	.
rs1050847	16	87443734	C	T	0.1726	0.09	0.0017	0.55	0.154305	ZCCHC14	3PRIME_UTR	.	.	.
rs940871	7	6663670	G	A	0.8869	0.92	0.84	0.53	0.154174	ZNF853	3PRIME_UTR	.	.	.
rs7562325	2	182399097	T	C	0.8929	0.65	0.6	0.54	0.15326	ITGA4	SPLICE_SITE	961	H	H
rs5865	2	98373006	C	T	0.2708	0.61	0.3	0.66	0.152205	TMEM131	3PRIME_UTR	.	.	.
rs12188004	5	76173866	T	C	0.3214	0.3	0.5	0.71	0.151159	S100Z	3PRIME_UTR	.	.	.
rs2613106	15	64382411	G	A	0.5536	0.3	0.19	0.18	0.150239	FAM96A	3PRIME_UTR	.	.	.
rs1544656	12	113008333	T	C	0.5893	0.62	0.89	0.21	0.149907	RPH3A	5PRIME_UTR	.	.	.
rs1572993	1	205045087	G	A	0.7976	0.4	0.92	0.42	0.149669	CNTN2	3PRIME_UTR	.	.	.
rs459012	20	462008	T	C	0.4732	0.14	0.23	0.12	0.149489	CSNK2A1	3PRIME_UTR	.	.	.
rs6494476	15	64657496	C	T	0.5417	0.57	0.94	0.89	0.1491	KIAA0101	3PRIME_UTR	.	.	.
rs10502	6	90039670	G	C	0.753	0.88	0.71	0.37	0.148942	UBE2J1	NON_SYNONYMOUS_CODING	229	L	V
rs1050863	16	87440895	G	A	0.1726	0.06	0.0017	0.54	0.147136	ZCCHC14	3PRIME_UTR	.	.	.
rs576926	15	64793617	A	G	0.5595	0.33	0.95	0.9	0.146972	RP11-702L15.2	3PRIME_UTR	.	.	.
rs11071804	15	64975763	C	G	0.5595	0.33	0.96	0.9	0.146972	ZNF609	3PRIME_UTR	.	.	.
rs1312568	1	1385211	A	G	0.5476	0.86	0.99	0.18	0.14596	ATAD3C	5PRIME_UTR	.	.	.
rs35227715	16	87425431	C	G	0.5595	0.03	0.3	0.19	0.145671	MAP1LC3B	5PRIME_UTR	.	.	.
rs1624825	17	18923818	G	A	0.4167	0.04		0.79	0.145572	SLC5A10	3PRIME_UTR	.	.	.
rs1122313	17	5032545	C	T	0.4673	0.01	0.49	0.12	0.145378	USP6	5PRIME_UTR	.	.	.
rs17014118	4	89319296	T	C	0.5208	0.81	0.72	0.16	0.144945	HERC6	NON_SYNONYMOUS_CODING	343	F	L
rs11867009	16	772141	G	C	0.8482	0.66	0.79	0.49	0.144878	FAM173A	NON_SYNONYMOUS_CODING	156	A	P
rs3812999	16	30773605	G	T	0.6488	0.72	0.08	0.27	0.144442	C16orf93	5PRIME_UTR	.	.	.
rs10138647	14	94612496	T	G	0.2173	0.2	0.12	0.59	0.144262	PPP4R4	5PRIME_UTR	.	.	.
rs13289	5	33986409	C	G	0.244	0.28	0.66	0.62	0.14404	AMACR	3PRIME_UTR	.	.	.
rs9726836	1	1324324	G	A	0.4554	0.16	0.02	0.82	0.143843	CCNL2	SPLICE_SITE	.	.	.
rs1240709	1	1337837	A	G	0.5446	0.92	0.98	0.18	0.143843	MRPL20	3PRIME_UTR	.	.	.
rs3747486	16	30786927	C	T	0.6458	0.72	0.08	0.27	0.142234	RNF40	3PRIME_UTR	.	.	.
rs980304	16	87426667	G	A	0.7798	0.37	0.99	0.41	0.141863	MAP1LC3B	5PRIME_UTR	.	.	.
rs3213802	5	150518358	A	G	0.7798	0.42	0.7	0.41	0.141863	ANXA6	SPLICE_SITE	.	.	.
rs3213803	5	150518359	G	A	0.7798	0.43	0.7	0.41	0.141863	ANXA6	SPLICE_SITE	.	.	.
rs2074273	17	18872521	A	G	0.3512	0.18	0.11	0.05	0.141434	FAM83G	3PRIME_UTR	.	.	.
rs2074272	17	18872581	C	T	0.3512	0.17	0.11	0.05	0.141434	FAM83G	3PRIME_UTR	.	.	.
rs3751970	17	18873849	G	C	0.3512	0.12	0.11	0.05	0.141434	FAM83G	3PRIME_UTR	.	.	.
rs351111	19	844020	G	A	0.0923	0.51	0.37	0.42	0.140901	PRTN3	NON_SYNONYMOUS_CODING	119	V	I
rs1042886	14	75408767	G	T	0.25	0.05	0.01	0.0013	0.140748	PGF	3PRIME_UTR	.	.	.
rs77232016	19	54710912	T	G	0.3125	0.0041		0.03	0.14058	RPS9	3PRIME_UTR	.	.	.
rs7026	19	45324516	C	T	0.0506	0.67	0.45	0.35	0.139906	BCAM	3PRIME_UTR	.	.	.
rs711180	1	1378173	G	A	0.4732	0.28	0.85	0.13	0.139797	VWA1	3PRIME_UTR	.	.	.
rs2762464	9	12709586	A	T	0.2679	0.07	0.01	0.64	0.139643	TYRP1	3PRIME_UTR	.	.	.
rs3184504	12	111884608	T	C	0.872	0.97	0.99	0.53	0.139509	SH2B3	NON_SYNONYMOUS_CODING	262	W	R
rs17156609	11	61731977	G	A	0.3482	0.01	0.2	0.05	0.139414	BEST1	3PRIME_UTR	.	.	.
rs3751969	17	18873905	A	G	0.3482	0.18	0.11	0.05	0.139414	FAM83G	3PRIME_UTR	.	.	.
rs4924987	17	19247075	G	A	0.4494	0.08		0.81	0.139413	B9D1	NON_SYNONYMOUS_CODING	143	H	Y
rs1043809	17	19239432	C	T	0.4494	0.04		0.81	0.139413	EPN2	3PRIME_UTR	.	.	.
rs9378356	6	3291336	C	T	0.4435	0.87	0.48	0.11	0.138917	PSMG4	3PRIME_UTR	.	.	.
rs9381231	6	43014299	T	C	0.997	0.73	0.84	0.75	0.138032	CUL7	NON_SYNONYMOUS_CODING	897	Q	R
rs980305	16	87426405	G	T	0.8006	0.36	0.97	0.44	0.138022	MAP1LC3B	5PRIME_UTR	.	.	.
rs7480524	11	307696	T	C	0.8482	0.92	0.98	0.5	0.137971	IFITM2	5PRIME_UTR	.	.	.
rs2071456	17	5031946	G	A	0.4702	0.03	0.48	0.13	0.137755	USP6	5PRIME_UTR	.	.	.
rs55720741	4	165998986	A	C	0.9881	0.5	0.78	0.73	0.137541	TMEM192	3PRIME_UTR	.	.	.
rs11790014	9	119449230	G	C	0.3958	0.06	0.42	0.08	0.137517	ASTN2	5PRIME_UTR	.	.	.
rs12576605	11	117990003	G	C	0.3452	0.03	0.46	0.05	0.137403	TMPRSS4	3PRIME_UTR	.	.	.
rs12898997	15	75090349	C	T	0.2351	0.03	0.17	0.6	0.136874	CSK	5PRIME_UTR	.	.	.
rs2444982	15	33441999	T	C	0.3065	0.09	0.53	0.03	0.136579	FMN1	3PRIME_UTR	.	.	.
rs10416265	19	33605300	A	G	0.625	0.73	0.86	0.26	0.135011	GPATCH1	NON_SYNONYMOUS_CODING	724	H	R
rs12600437	17	4997433	G	A	0.506	0.12	0.49	0.16	0.134748	ZFP3	3PRIME_UTR	.	.	.
rs17523492	14	35183645	G	A	0.3036	0.08	0.68	0.03	0.134656	CFL2	5PRIME_UTR	.	.	.
rs1047307	2	182401752	G	A	0.6667	0.23	0.43	0.3	0.134618	CERKL	3PRIME_UTR	.	.	.
rs1053377	19	6494502	T	C	0.256	0.42	0.11	0.62	0.134565	TUBB4A	3PRIME_UTR	.	.	.
rs10491742	9	12775488	G	A	0.256	0.06	0.01	0.62	0.134565	LURAP1L	5PRIME_UTR	.	.	.
rs3132828	11	118431003	A	G	0.881	0.71	0.76	0.55	0.134556	IFT46	5PRIME_UTR	.	.	.
rs114713921	15	64592833	T	C	0.247	0.03	0.0017	0.004	0.134508	CSNK1G1	5PRIME_UTR	.	.	.
rs35675346	16	30936081	G	A	0.6131	0.28	0.06	0.25	0.13436	FBXL19	NON_SYNONYMOUS_CODING	10	E	K
rs17121760	11	117988797	G	A	0.3214	0.01	0.31	0.04	0.133717	TMPRSS4	3PRIME_UTR	.	.	.
rs6550024	3	30827904	A	G	0.3214	0.6	0.47	0.04	0.133717	GADL1	SPLICE_SITE	.	.	.
rs12048743	1	205114873	C	G	0.8036	0.45	0.93	0.45	0.133627	DSTYK	3PRIME_UTR	.	.	.
rs2302701	12	109125340	C	A	0.6548	0.14	0.35	0.29	0.133486	CORO1C	5PRIME_UTR	.	.	.
rs3750184	8	66516490	C	T	0.5952	0.89	0.51	0.91	0.133059	ARMC1	3PRIME_UTR	.	.	.
rs3812946	15	75288610	G	C	0.4048	0.18	0.39	0.09	0.133059	SCAMP5	5PRIME_UTR	.	.	.
rs2304904	15	75315975	G	A	0.4048	0.01	0.4	0.09	0.133059	PPCDC	SPLICE_SITE	.	.	.
rs59806247	10	82097974	T	C	0.4345	0.27	0.19	0.11	0.132868	DYDC1	3PRIME_UTR	.	.	.
rs683	9	12709305	C	A	0.2679	0.13	0.01	0.63	0.132498	TYRP1	3PRIME_UTR	.	.	.
rs6591	11	840363	C	T	0.1815	0.36	0.23	0.53	0.132479	POLR2L	3PRIME_UTR	.	.	.
rs11642122	16	11484051	T	G	0.628	0.68	0.64	0.93	0.132442	CTD-3088G3.3	NON_SYNONYMOUS_CODING	110	Q	H
rs11240351	1	205044339	A	G	0.7679	0.38	0.87	0.41	0.132279	CNTN2	3PRIME_UTR	.	.	.
rs2229866	1	205031116	C	T	0.6935	0.31	0.87	0.33	0.132205	CNTN2	NON_SYNONYMOUS_CODING	366	P	L
rs6421572	11	118977926	A	C	0.5387	0.82	0.6	0.87	0.13177	DPAGT1	5PRIME_UTR	.	.	.
rs7936924	11	118978319	C	T	0.5387	0.82	0.6	0.87	0.13177	DPAGT1	5PRIME_UTR	.	.	.
rs1240697	1	1376567	A	G	0.5268	0.78	0.88	0.18	0.131582	VWA1	3PRIME_UTR	.	.	.
rs6489560	12	4797167	C	T	0.3482	0.44	0.4	0.71	0.131344	NDUFA9	3PRIME_UTR	.	.	.
rs1320307	5	76173727	G	C	0.3482	0.58	0.64	0.71	0.131344	S100Z	3PRIME_UTR	.	.	.
rs2359658	5	76173840	G	A	0.3482	0.93	0.64	0.71	0.131344	S100Z	3PRIME_UTR	.	.	.
rs1887415	6	137519238	A	G	0.256	0.02	0.03	0.01	0.131202	IFNGR1	NON_SYNONYMOUS_CODING	467	L	P
rs1887416	6	137518962	T	C	0.256	0.0041	0.03	0.01	0.131202	IFNGR1	3PRIME_UTR	.	.	.
rs4076221	6	3290726	A	G	0.4315	0.7	0.47	0.11	0.130875	PSMG4	3PRIME_UTR	.	.	.
rs60884103	3	3172016	A	T	0.2976	0.05	0.72	0.03	0.130704	TRNT1	3PRIME_UTR	.	.	.
rs75809000	1	1223385	G	C	0.2768	0.34	0.61	0.02	0.130455	SCNN1D	NON_SYNONYMOUS_CODING	544	E	Q
rs2287679	19	33600764	T	C	0.6071	0.78	0.5	0.25	0.130179	GPATCH1	NON_SYNONYMOUS_CODING	476	L	P
rs989616	7	87761458	T	G	0.756	0.38	0.88	0.4	0.129897	ADAM22	3PRIME_UTR	.	.	.
rs2836	1	205111761	A	C	0.1101	0.07	0.05	0.43	0.129787	DSTYK	3PRIME_UTR	.	.	.
rs57461327	17	5014416	G	A	0.5238	0.25	0.67	0.18	0.129566	ZNF232	NON_SYNONYMOUS_CODING	41	S	F
rs562607	19	7831700	G	C	0.5149	0.89	0.57	0.85	0.129541	CLEC4M	SPLICE_SITE	.	.	.
rs1317544	11	118006930	T	C	0.3333	0.0041	0.46	0.05	0.129516	SCN4B	3PRIME_UTR	.	.	.
rs2336155	3	52872874	A	G	0.7708	0.6	0.98	1	0.129433	TMEM110	3PRIME_UTR	.	.	.
rs4080179	17	5042422	G	A	0.5833	0.31	0.62	0.23	0.129329	USP6	NON_SYNONYMOUS_CODING	25	V	I
rs10083146	12	4797844	T	C	0.3512	0.46	0.4	0.71	0.129221	NDUFA9	3PRIME_UTR	.	.	.
rs12487	15	75136694	T	C	0.1696	0.03	0.07	0.51	0.129128	SCAMP2	3PRIME_UTR	.	.	.
rs8033925	15	75311959	A	G	0.5714	0.47	0.59	0.22	0.1291	SCAMP5	3PRIME_UTR	.	.	.
rs13056	15	75312187	A	G	0.5714	0.47	0.58	0.22	0.1291	SCAMP5	3PRIME_UTR	.	.	.
rs4977421	9	20341734	A	C	0.3988	0.78	0.69	0.09	0.129093	MLLT3	3PRIME_UTR	.	.	.
rs12142199	1	1249187	G	A	0.4524	0.08	0.02	0.8	0.129047	CPSF3L	NON_SYNONYMOUS_CODING	273	R	C
rs1240698	1	1376214	C	G	0.5595	0.87	0.99	0.21	0.129004	VWA1	3PRIME_UTR	.	.	.
rs1130311	1	205056525	C	T	0.1042	0.1	0.06	0.42	0.128914	RBBP5	3PRIME_UTR	.	.	.
rs10426018	19	54741036	C	T	0.2946	0.24		0.03	0.12874	LILRA6	3PRIME_UTR	.	.	.
rs9917109	19	50818880	C	A	0.3214	0.64	0.2	0.68	0.128594	KCNC3	3PRIME_UTR	.	.	.
rs11260579	1	1222267	G	C	0.2738	0.28	0.62	0.02	0.1285	SCNN1D	NON_SYNONYMOUS_CODING	344	R	P
rs1941626	11	117989301	G	C	0.3304	0.0041	0.44	0.05	0.127617	TMPRSS4	3PRIME_UTR	.	.	.
rs10790238	11	117990826	T	G	0.3304	0.04	0.44	0.05	0.127617	TMPRSS4	3PRIME_UTR	.	.	.
rs12222838	11	117991381	A	G	0.3304	0.04	0.44	0.05	0.127617	TMPRSS4	3PRIME_UTR	.	.	.
rs975442	10	111705895	A	G	0.4821	0.32	0.39	0.15	0.127555	RP11-451M19.3	3PRIME_UTR	.	.	.
rs6774869	3	52871031	C	T	0.7738	0.6	0.98	1	0.127523	TMEM110	3PRIME_UTR	.	.	.
rs7623667	3	52871236	C	G	0.7738	0.6	0.98	1	0.127523	TMEM110	3PRIME_UTR	.	.	.
rs2878634	3	52872311	C	G	0.7738	0.6	0.98	1	0.127523	TMEM110	3PRIME_UTR	.	.	.
rs184752179	3	52853633	G	A	0.2262		0.02		0.127523	MUSTN1	3PRIME_UTR	.	.	.
rs148956512	3	52855000	C	A	0.2262		0.02		0.127523	ITIH4	SPLICE_SITE	.	.	.
rs191307273	3	52881282	G	T	0.2262		0.02		0.127523	TMEM110	3PRIME_UTR	.	.	.
rs117167188	3	52881365	A	G	0.2262		0.02		0.127523	TMEM110	3PRIME_UTR	.	.	.
rs2276820	3	52867718	C	T	0.2262		0.02		0.127523	TMEM110-MUSTN1	NON_SYNONYMOUS_CODING	121	G	R
rs217059	11	88057255	C	G	0.5327	0.45	0.55	0.19	0.127226	CTSC	3PRIME_UTR	.	.	.
rs3812943	15	75312715	C	G	0.3958	0.01	0.4	0.09	0.127126	SCAMP5	3PRIME_UTR	.	.	.
rs3824576	9	20341702	T	C	0.3958	0.65	0.7	0.09	0.127126	MLLT3	3PRIME_UTR	.	.	.
rs467323	12	50349765	C	T	0.3542	0.15	0.23	0.71	0.127118	AQP2	3PRIME_UTR	.	.	.
rs1050119	3	197238487	C	T	0.0506	0.03	0.0017	0.33	0.126657	BDH1	3PRIME_UTR	.	.	.
rs9492	6	32610976	A	C	0.3631	0.06	0.19	0.07	0.126591	HLA-DQA1	NON_SYNONYMOUS_CODING	192	T	P
rs62404112	6	32611122	T	C	0.3631	0.07	0.19	0.07	0.126591	HLA-DQA1	3PRIME_UTR	.	.	.
rs76940692	16	89221054	G	A	0.2708	0.05	0.36	0.02	0.126552	ACSF3	3PRIME_UTR	.	.	.
rs13040275	20	56100241	G	T	0.0684	0.1	0.36	0.36	0.126294	CTCFL	5PRIME_UTR	.	.	.
rs2071950	16	774692	A	G	0.8423	0.69	0.81	0.51	0.126071	CCDC78	NON_SYNONYMOUS_CODING	252	W	R
rs6552	6	90037968	T	G	0.7857	0.93	0.71	0.44	0.125923	UBE2J1	3PRIME_UTR	.	.	.
rs28365979	1	160990876	C	A	0.7232	0.5	0.53	0.37	0.125843	F11R	5PRIME_UTR	.	.	.
rs2256734	3	52852488	C	G	0.2262	0.4	0.02	0.0013	0.125433	ITIH4	NON_SYNONYMOUS_CODING	714	M	I
rs2276814	3	52853480	T	A	0.2262	0.4	0.02	0.0013	0.125433	ITIH4	NON_SYNONYMOUS_CODING	669	Q	L
rs2256728	3	52852643	C	G	0.2262	0.4	0.02	0.0013	0.125433	MUSTN1	3PRIME_UTR	.	.	.
rs2535618	3	52852805	G	C	0.2262	0.4	0.02	0.0013	0.125433	MUSTN1	3PRIME_UTR	.	.	.
rs2710319	3	52853087	T	C	0.2262	0.39	0.02	0.0013	0.125433	MUSTN1	3PRIME_UTR	.	.	.
rs3774361	3	52853198	C	T	0.2262	0.4	0.02	0.0013	0.125433	MUSTN1	3PRIME_UTR	.	.	.
rs2535642	3	52863947	T	C	0.2262	0.4	0.02	0.0013	0.125433	MUSTN1	3PRIME_UTR	.	.	.
rs2535632	3	52864275	T	A	0.2262	0.4	0.02	0.0013	0.125433	MUSTN1	3PRIME_UTR	.	.	.
rs11870506	17	5042346	C	A	0.5774	0.09	0.62	0.23	0.125336	USP6	5PRIME_UTR	.	.	.
rs4590	1	1375810	C	G	0.5298	0.57	0.98	0.19	0.125302	VWA1	3PRIME_UTR	.	.	.
rs2462655	7	6662749	T	C	0.878	0.87	0.83	0.56	0.125129	ZNF853	3PRIME_UTR	.	.	.
rs10506334	12	55377875	G	T	0.5655	0.42	0.89	0.22	0.125127	TESPA1	5PRIME_UTR	.	.	.
rs9899694	17	7835332	T	C	0.8095	0.8	0.94	0.47	0.125027	TRAPPC1	5PRIME_UTR	.	.	.
rs7217194	17	7852887	T	G	0.8095	0.8	0.94	0.47	0.125027	CNTROB	3PRIME_UTR	.	.	.
rs6494493	15	65041622	C	A	0.5923	0.32	0.96	0.9	0.124966	RBPMS2	SPLICE_SITE	.	.	.
rs78403542	16	89221287	G	C	0.2679	0.09	0.36	0.02	0.124676	ACSF3	3PRIME_UTR	.	.	.
rs12597637	16	89221795	G	A	0.2679	0.09	0.36	0.02	0.124676	ACSF3	3PRIME_UTR	.	.	.
rs36027005	6	32610643	G	T	0.3601	0.05	0.17	0.07	0.124639	HLA-DQA1	3PRIME_UTR	.	.	.
rs972355	11	61717337	G	C	0.6726	0.78	0.93	0.32	0.124334	BEST1	5PRIME_UTR	.	.	.
rs972353	11	61717715	T	C	0.6726	0.78	0.93	0.32	0.124334	BEST1	5PRIME_UTR	.	.	.
rs3816334	2	233708806	A	G	0.369	0.74	0.68	0.72	0.124185	GIGYF2	NON_SYNONYMOUS_CODING	823	T	A
rs8067699	17	4954832	G	A	0.497	0.98	0.52	0.83	0.124166	SLC52A1	5PRIME_UTR	.	.	.
rs2240760	12	4794351	A	G	0.5982	0.27	0.47	0.25	0.124103	NDUFA9	NON_SYNONYMOUS_CODING	34	S	G
rs2272606	17	3657159	C	T	0.4018	0.75	0.22	0.75	0.124103	ITGAE	NON_SYNONYMOUS_CODING	482	R	Q
rs2278871	10	14861401	C	T	0.375	0.31	0.35	0.08	0.123795	CDNF	3PRIME_UTR	.	.	.
rs183966730	3	52869705	G	A	0.2202		0.02		0.123722	MUSTN1	5PRIME_UTR	.	.	.
rs35056373	1	1297059	G	A	0.5238	0.35	0.09	0.85	0.123689	MXRA8	5PRIME_UTR	.	.	.
rs874286	12	111799681	T	C	0.5863	0.75	0.94	0.24	0.123655	FAM109A	3PRIME_UTR	.	.	.
rs2273269	1	27705915	C	T	0.2232	0.19	0.34	0.0013	0.123531	CD164L2	3PRIME_UTR	.	.	.
rs3790513	1	151744434	T	C	0.2232	0.01	0.38	0.0013	0.123531	TDRKH	3PRIME_UTR	.	.	.
rs640005	15	64792896	G	A	0.756	0.8	1	0.99	0.123468	RP11-702L15.2	3PRIME_UTR	.	.	.
rs10409953	19	14830913	C	G	0.869	0.75	0.78	0.55	0.123431	ZNF333	3PRIME_UTR	.	.	.
rs2535617	3	52853136	C	T	0.2262	0.4	0.02	0.0026	0.123373	MUSTN1	3PRIME_UTR	.	.	.
rs11240369	1	205115099	G	A	0.1101	0.07	0.05	0.42	0.123253	DSTYK	3PRIME_UTR	.	.	.
rs1264	2	216225352	G	T	0.0536	0.28	0.0017	0.33	0.123211	FN1	3PRIME_UTR	.	.	.
rs2633833	3	3841431	C	G	0.5804	0.38	0.35	0.89	0.123089	LRRN1	5PRIME_UTR	.	.	.
rs1209750	10	37488689	G	C	0.253	0.66	0.29	0.6	0.123068	ANKRD30A	NON_SYNONYMOUS_CODING	861	K	N
rs1051767	19	2099362	C	T	0.0595	0.03	0.18	0.34	0.123053	IZUMO4	3PRIME_UTR	.	.	.
rs4147696	12	4796953	T	G	0.3601	0.46	0.4	0.71	0.123035	NDUFA9	3PRIME_UTR	.	.	.
rs58720304	2	28561757	C	T	0.4881	0.6	0.56	0.16	0.122864	BRE	3PRIME_UTR	.	.	.
rs3753058	11	118221350	G	T	0.4613	0.1	0.45	0.14	0.122746	CD3G	NON_SYNONYMOUS_CODING	131	V	F
rs35043215	15	40659476	G	A	0.3571	0.0041	0.13	0.07	0.122697	DISP2	NON_SYNONYMOUS_CODING	388	G	E
rs2253557	15	64448365	C	T	0.6429	0.78	0.95	0.93	0.122697	SNX22	3PRIME_UTR	.	.	.
rs10758255	9	34370020	T	A	0.8065	0.34	0.67	0.47	0.122606	KIAA1161	3PRIME_UTR	.	.	.
rs12045899	1	151847126	T	C	0.1042	0.26	0.31	0.41	0.1224	THEM4	3PRIME_UTR	.	.	.
rs7110845	11	120175749	A	G	0.875	0.95	0.94	0.56	0.122383	POU2F3	NON_SYNONYMOUS_CODING	152	H	R
rs10421769	19	33605312	T	C	0.6994	0.97	0.99	0.35	0.122379	GPATCH1	NON_SYNONYMOUS_CODING	728	L	S
rs11555646	2	233599904	A	C	0.628	0.25	0.32	0.28	0.122138	GIGYF2	5PRIME_UTR	.	.	.
rs457487	12	50349411	C	A	0.372	0.27	0.38	0.72	0.122138	AQP2	3PRIME_UTR	.	.	.
rs7589201	2	233724536	A	G	0.372	0.61	0.68	0.72	0.122138	GIGYF2	3PRIME_UTR	.	.	.
rs12595568	15	38990803	T	G	0.4048	0.61	0.37	0.75	0.122089	C15orf53	3PRIME_UTR	.	.	.
rs61746299	1	151773851	T	A	0.2173	0.11	0.32		0.121894	LINGO4	NON_SYNONYMOUS_CODING	444	T	S
rs11216772	11	117992183	T	A	0.3214	0.04	0.44	0.05	0.121776	TMPRSS4	3PRIME_UTR	.	.	.
rs55977836	2	28561758	T	C	0.4732	0.53	0.51	0.15	0.121743	BRE	3PRIME_UTR	.	.	.
rs7398833	12	111786892	T	C	0.5833	0.81	0.93	0.24	0.121653	CUX2	3PRIME_UTR	.	.	.
rs10849938	12	111800059	T	C	0.5833	0.75	0.93	0.24	0.121653	FAM109A	3PRIME_UTR	.	.	.
rs28657980	1	1885615	A	T	0.2202	0.3		0.0013	0.121637	C1orf222	3PRIME_UTR	.	.	.
rs1527645	7	141180050	T	C	0.7589	0.92	0.82	0.99	0.121615	RP11-744I24.1	3PRIME_UTR	.	.	.
rs4713668	6	33690796	C	T	0.7173	0.08	0.71	0.37	0.121544	IP6K3	NON_SYNONYMOUS_CODING	312	V	I
rs1308149	1	151674923	C	G	0.2232	0.08	0.31	0.0026	0.121474	CELF3	3PRIME_UTR	.	.	.
rs335634	5	76726865	A	C	0.3869	0.48	0.25	0.09	0.121357	WDR41	3PRIME_UTR	.	.	.
rs3087924	11	62555059	G	A	0.2202	0.16	0.39	0.56	0.121326	TMEM223	3PRIME_UTR	.	.	.
rs7941706	11	62555086	C	T	0.2202	0.1	0.39	0.56	0.121326	TMEM223	3PRIME_UTR	.	.	.
rs7129085	11	61913196	G	T	0.2738	0.24	0.08	0.62	0.121222	INCENP	NON_SYNONYMOUS_CODING	644	E	D
rs1134718	6	99880380	A	G	0.2827	0.002	0.4	0.03	0.121029	USP45	3PRIME_UTR	.	.	.
rs1320308	5	76171252	A	C	0.3423	0.58	0.51	0.69	0.121022	S100Z	NON_SYNONYMOUS_CODING	23	E	A
rs11246328	11	843461	T	C	0.1875	0.42	0.4	0.52	0.1209	TSPAN4	5PRIME_UTR	.	.	.
rs3001978	1	152126467	T	C	0.7619	0.61	0.58	0.42	0.120896	RPTN	3PRIME_UTR	.	.	.
rs11635047	15	74627672	G	A	0.247	0.08	0.14	0.59	0.12086	CCDC33	3PRIME_UTR	.	.	.
rs1134986	3	196865242	C	T	0.4583	0.02	0.08	0.14	0.120809	DLG1	NON_SYNONYMOUS_CODING	278	R	Q
rs10799	2	220084938	C	T	0.0446	0.02	0.0035	0.31	0.120723	ATG9A	3PRIME_UTR	.	.	.
rs869367	5	171764120	T	C	0.8869	0.68	0.64	0.58	0.120444	SH3PXD2B	3PRIME_UTR	.	.	.
rs10863194	16	88012062	G	A	0.1131	0.18	0.05	0.42	0.120444	BANP	5PRIME_UTR	.	.	.
rs2305935	2	97030247	T	C	0.6667	0.26	0.26	0.32	0.120222	NCAPH	NON_SYNONYMOUS_CODING	539	V	A
rs28633659	1	1854546	C	T	0.3006	0.47	0.13	0.04	0.120158	C1orf222	NON_SYNONYMOUS_CODING	794	E	K
rs45489198	1	1859176	T	C	0.3006	0.47	0.13	0.04	0.120158	C1orf222	NON_SYNONYMOUS_CODING	416	N	D
rs4459050	1	1849530	T	C	0.3006	0.37	0.13	0.04	0.120158	TMEM52	NON_SYNONYMOUS_CODING	141	M	V
rs16928315	12	25147192	A	T	0.3363	0.01	0.33	0.06	0.12012	C12orf77	3PRIME_UTR	.	.	.
rs1801251	2	233633460	G	A	0.625	0.25	0.32	0.28	0.120109	KCNJ13	NON_SYNONYMOUS_CODING	175	T	I
rs4687661	3	52867288	A	T	0.7857	0.6	0.98	1	0.120009	MUSTN1	3PRIME_UTR	.	.	.
rs1521179	1	151773387	G	A	0.2143	0.11	0.32		0.120009	LINGO4	3PRIME_UTR	.	.	.
rs2004840	15	91477651	G	A	0.369	0.19	0.36	0.08	0.119933	UNC45A	5PRIME_UTR	.	.	.
rs77530409	3	3150311	C	T	0.2381		0.24	0.01	0.119706	IL5RA	5PRIME_UTR	.	.	.
rs2243563	7	6656830	G	A	0.872	0.82	0.75	0.56	0.119679	ZNF853	NON_SYNONYMOUS_CODING	8	G	R
rs1806552	7	6656897	A	G	0.872	0.92	0.75	0.56	0.119679	ZNF853	NON_SYNONYMOUS_CODING	30	Q	R
rs1308136	1	151668081	T	G	0.2202	0.08	0.31	0.0026	0.119582	SNX27	3PRIME_UTR	.	.	.
rs1308142	1	151671227	G	A	0.2202	0.14	0.32	0.0026	0.119582	SNX27	3PRIME_UTR	.	.	.
rs895885	15	64446972	C	G	0.4673	0.12	0.87	0.8	0.119207	SNX22	3PRIME_UTR	.	.	.
rs3088031	6	139018126	A	C	0.5327	0.5	0.3	0.2	0.119207	RP11-390P2.4	SPLICE_SITE	.	.	.
rs1129180	6	139018132	A	G	0.5327	0.49	0.3	0.2	0.119207	RP11-390P2.4	SPLICE_SITE	.	.	.
rs113213625	19	7933748	G	A	0.3512	0.02	0.26	0.07	0.118909	AC010336.1	3PRIME_UTR	.	.	.
rs11204907	1	151847193	A	C	0.1012	0.01	0.31	0.4	0.118852	THEM4	3PRIME_UTR	.	.	.
rs2232950	11	62010863	C	T	0.6845	0.26	0.8	0.34	0.118752	SCGB1D2	NON_SYNONYMOUS_CODING	53	P	L
rs68157013	12	11244725	C	G	0.7589	0.06	0.73	0.42	0.118651	TAS2R43	NON_SYNONYMOUS_CODING	35	W	S
rs12751100	1	1220954	G	A	0.2976	0.72	0.64	0.04	0.118237	SCNN1D	NON_SYNONYMOUS_CODING	24	A	T
rs2279105	2	96993757	C	T	0.6637	0.22	0.21	0.32	0.118161	ITPRIPL1	NON_SYNONYMOUS_CODING	471	T	M
rs187101745	3	52871551	T	A	0.2113		0.02		0.11813	TMEM110	3PRIME_UTR	.	.	.
rs12361749	11	117991176	A	T	0.3155	0.04	0.44	0.05	0.117993	TMPRSS4	3PRIME_UTR	.	.	.
rs12364660	11	117991183	C	G	0.3155	0.04	0.44	0.05	0.117993	TMPRSS4	3PRIME_UTR	.	.	.
rs3749895	6	116600774	C	G	0.6429	0.32	0.65	0.3	0.117965	TSPYL1	NON_SYNONYMOUS_CODING	74	A	P
rs1887417	6	137518951	A	T	0.2351	0.0041	0.03	0.01	0.117803	IFNGR1	3PRIME_UTR	.	.	.
rs145377989	7	99101786	G	A	0.2351	0.12	0.29	0.01	0.117803	ZKSCAN5	5PRIME_UTR	.	.	.
rs11612427	12	6935977	A	G	0.0417	0.01		0.3	0.117745	GPR162	NON_SYNONYMOUS_CODING	459	R	G
rs4758994	12	55368368	G	A	0.5536	0.38	0.73	0.22	0.117301	TESPA1	5PRIME_UTR	.	.	.
rs687513	1	100598867	C	T	0.9167	0.28	0.79	0.63	0.117237	CCDC76	NON_SYNONYMOUS_CODING	48	A	V
rs2246912	10	30305222	T	G	0.5208	0.85	0.59	0.84	0.117137	KIAA1462	3PRIME_UTR	.	.	.
rs338215	3	197024570	C	A	0.4792	0.03	0.08	0.16	0.117137	DLG1	5PRIME_UTR	.	.	.
rs1141402	1	9788153	G	A	0.2946	0.26	0.14	0.04	0.116325	PIK3CD	3PRIME_UTR	.	.	.
rs3734347	6	100062740	A	G	0.3631	0.17	0.67	0.08	0.116176	PRDM13	3PRIME_UTR	.	.	.
rs1375131	2	135954797	T	C	0.8065	0.97	1	0.48	0.116135	ZRANB3	3PRIME_UTR	.	.	.
rs1858830	7	116312439	C	G	0.8065	0.34	0.63	0.48	0.116135	MET	5PRIME_UTR	.	.	.
rs7503604	17	79095629	C	A	0.8304	0.43	0.6	0.51	0.11611	AATK	NON_SYNONYMOUS_CODING	703	G	C
rs80110993	16	57068866	G	A	0.2321	0.002	0.54	0.01	0.115907	NLRC5	SPLICE_SITE	.	.	.
rs2765023	1	1297065	C	T	0.4077	0.56	0.81	0.11	0.11549	MXRA8	5PRIME_UTR	.	.	.
rs999917	1	39471706	T	A	0.0982	0.01	0.1	0.39	0.115366	AKIRIN1	3PRIME_UTR	.	.	.
rs55834051	1	1216195	C	A	0.2738	0.28	0.63	0.03	0.115346	SCNN1D	5PRIME_UTR	.	.	.
rs76416540	17	5893282	C	T	0.2738	0.04	0.39	0.03	0.115346	WSCD1	5PRIME_UTR	.	.	.
rs10412199	19	3927771	G	A	0.6696	0.37	0.56	0.33	0.115328	ATCAY	3PRIME_UTR	.	.	.
rs1048604	3	168801495	C	A	0.2113	0.08	0.24	0.54	0.115167	MECOM	3PRIME_UTR	.	.	.
rs4444395	17	7828275	A	G	0.7887	0.54	0.99	0.46	0.115167	KCNAB3	3PRIME_UTR	.	.	.
rs1989804	17	43185500	G	C	0.7083	0.79	0.14	0.37	0.115153	NMT1	3PRIME_UTR	.	.	.
rs71625200	1	152280032	T	C	0.4494	0.1	0.56	0.14	0.11514	FLG	NON_SYNONYMOUS_CODING	2444	K	E
rs74091162	12	50351148	A	G	0.3452	0.25	0.24	0.07	0.115097	AQP2	3PRIME_UTR	.	.	.
rs12774	21	47556793	C	T	0.372	0.43	0.5	0.71	0.115017	FTCD	NON_SYNONYMOUS_CODING	113	V	I
rs140147	22	30184599	G	A	0.0923	0.03	0.2	0.38	0.114716	ASCC2	3PRIME_UTR	.	.	.
rs11180809	12	76421057	C	T	0.2917	0.08	0.33	0.04	0.114485	PHLDA1	3PRIME_UTR	.	.	.
rs76267944	16	2551015	C	T	0.2917	0.01	0.22	0.04	0.114485	TBC1D24	3PRIME_UTR	.	.	.
rs2924349	4	89628559	G	A	0.2917	0.18	0.3	0.04	0.114485	HERC3	3PRIME_UTR	.	.	.
rs2296070	9	119159037	C	G	0.2054	0.002	0.18		0.114454	PAPPA	3PRIME_UTR	.	.	.
rs10983134	9	119159290	A	G	0.2054	0.002	0.18		0.114454	PAPPA	3PRIME_UTR	.	.	.
rs2878633	3	52872264	A	G	0.7946	0.6	0.98	1	0.114454	TMEM110	3PRIME_UTR	.	.	.
rs1042618	14	52795100	C	T	0.4345	0.1	0.35	0.13	0.114421	PTGER2	3PRIME_UTR	.	.	.
rs10772420	12	11174276	G	A	0.2649	0.39	0.44	0.6	0.11438	TAS2R19	NON_SYNONYMOUS_CODING	299	R	C
rs2307138	17	5066305	A	T	0.4167	0.62	0.36	0.75	0.114264	USP6	SPLICE_SITE	.	.	.
rs1122472	1	39492080	G	T	0.5387	0.4	0.42	0.85	0.114155	NDUFS5	SPLICE_SITE	.	.	.
rs3887954	12	53186088	G	C	0.3423	0.36	0.13	0.68	0.114098	KRT3	NON_SYNONYMOUS_CODING	375	R	G
rs1308135	1	151667718	A	G	0.2113	0.24	0.31	0.0026	0.114006	SNX27	3PRIME_UTR	.	.	.
rs8259	19	582927	T	A	0.6369	0.51	0.66	0.3	0.113955	BSG	NON_SYNONYMOUS_CODING	297	F	I
rs12603055	17	4930371	G	C	0.5119	0.12	0.55	0.19	0.113726	KIF1C	3PRIME_UTR	.	.	.
rs4581	17	64210757	C	A	0.5476	0.54	0.76	0.22	0.113449	APOH	NON_SYNONYMOUS_CODING	266	V	L
rs2891064	16	848575	A	G	0.5476	0.4	0.37	0.22	0.113449	GNG13	3PRIME_UTR	.	.	.
rs3744706	17	4997039	G	C	0.5476	0.26	0.67	0.22	0.113449	ZFP3	3PRIME_UTR	.	.	.
rs35300894	17	48916935	G	A	0.2708	0.16	0.01	0.03	0.113446	WFIKKN2	NON_SYNONYMOUS_CODING	96	V	M
rs11986208	8	125465203	T	A	0.2708	0.48	0.2	0.03	0.113446	TRMT12	3PRIME_UTR	.	.	.
rs1801918	4	89648470	A	C	0.2887	0.18	0.3	0.04	0.112589	FAM13A	3PRIME_UTR	.	.	.
rs172705	3	4345033	G	A	0.3244	0.55	0.2	0.06	0.112566	SETMAR	5PRIME_UTR	.	.	.
rs1425285	9	79228865	T	C	0.3244	0.24	0.33	0.06	0.112566	PRUNE2	3PRIME_UTR	.	.	.
rs889023	5	171762100	C	A	0.8988	0.73	0.64	0.61	0.112539	SH3PXD2B	3PRIME_UTR	.	.	.
rs10888613	1	39466786	C	G	0.1012	0.29	0.1	0.39	0.112539	AKIRIN1	SPLICE_SITE	.	.	.
rs2304975	17	4701019	C	T	0.3571	0.01	0.48	0.08	0.112399	PSMB6	NON_SYNONYMOUS_CODING	101	P	S
rs3810937	9	119159966	T	C	0.2054	0.09	0.18	0.0013	0.112381	PAPPA	3PRIME_UTR	.	.	.
rs220479	17	3657175	T	C	0.5417	0.98	0.41	0.85	0.112275	ITGAE	NON_SYNONYMOUS_CODING	477	I	V
rs2228948	2	158593905	C	T	0.0357	0.04	0.0017	0.28	0.112241	ACVR1	3PRIME_UTR	.	.	.
rs1105929	16	22144318	C	T	0.6131	0.75	0.74	0.28	0.112238	VWA3A	NON_SYNONYMOUS_CODING	657	T	I
rs2252668	18	33849043	G	A	0.503	0.83	0.79	0.82	0.112194	MOCOS	3PRIME_UTR	.	.	.
rs1296714	1	50884230	G	C	0.628	0.97	0.94	0.91	0.111918	DMRTA2	3PRIME_UTR	.	.	.
rs4626974	10	20436838	G	C	0.1518	0.04		0.46	0.111842	PLXDC2	SPLICE_SITE	.	.	.
rs2241314	3	10302056	A	G	0.3869	0.28	0.68	0.1	0.111726	TATDN2	NON_SYNONYMOUS_CODING	217	H	R
rs3815045	11	61669946	G	A	0.2679	0.01	0.31	0.03	0.111618	RAB3IL1	NON_SYNONYMOUS_CODING	323	H	Y
rs1130409	14	20925154	T	G	0.1994	0.36	0.41	0.52	0.111569	APEX1	NON_SYNONYMOUS_CODING	148	D	E
rs4984921	16	774520	C	T	0.8006	0.43	0.77	0.48	0.111569	CCDC78	5PRIME_UTR	.	.	.
rs872346	17	7721030	G	A	0.1161	0.07	0.07	0.41	0.111394	DNAH2	SPLICE_SITE	.	.	.
rs78406340	16	89217686	C	T	0.247	0.06	0.36	0.02	0.111363	ACSF3	3PRIME_UTR	.	.	.
rs74486778	16	89217754	A	G	0.247	0.07	0.36	0.02	0.111363	ACSF3	3PRIME_UTR	.	.	.
rs2278008	5	33989518	C	T	0.4107	0.75	0.87	0.74	0.110958	AMACR	NON_SYNONYMOUS_CODING	277	E	K
rs3780471	9	100847551	G	T	0.5893	0.66	0.14	0.26	0.110958	TRIM14	3PRIME_UTR	.	.	.
rs187336973	3	52867321	G	A	0.1994		0.02		0.110741	MUSTN1	3PRIME_UTR	.	.	.
rs148022607	3	53123264	A	G	0.1994		0.02		0.110741	RFT1	3PRIME_UTR	.	.	.
rs7550295	1	9804693	C	T	0.2857	0.27	0.18	0.04	0.110703	CLSTN1	NON_SYNONYMOUS_CODING	332	A	T
rs3743487	15	75122856	C	T	0.3214	0.06	0.19	0.06	0.110686	CPLX3	3PRIME_UTR	.	.	.
rs7028529	9	79228042	G	A	0.3214	0.29	0.26	0.06	0.110686	PRUNE2	3PRIME_UTR	.	.	.
rs56800261	2	96942273	A	C	0.6726	0.24	0.25	0.34	0.11064	SNRNP200	3PRIME_UTR	.	.	.
rs12368	15	40728036	C	T	0.5774	0.2	0.78	0.25	0.110482	IVD	3PRIME_UTR	.	.	.
rs3803568	15	75108636	G	A	0.3036	0.05	0.18	0.05	0.110472	LMAN1L	NON_SYNONYMOUS_CODING	105	R	Q
rs1143676	2	182395345	G	A	0.9286	0.74	0.84	0.66	0.110391	ITGA4	NON_SYNONYMOUS_CODING	878	R	Q
rs6747500	2	182402790	G	A	0.9286	0.7	0.84	0.66	0.110391	CERKL	3PRIME_UTR	.	.	.
rs3829814	7	140426257	A	G	0.2262	0.04	0.16	0.55	0.110375	BRAF	3PRIME_UTR	.	.	.
rs3995818	16	57068106	A	G	0.2232	0.002	0.48	0.01	0.110321	NLRC5	NON_SYNONYMOUS_CODING	857	H	R
rs2305397	3	12857493	C	T	0.244	0.33	0.15	0.57	0.110084	CAND2	NON_SYNONYMOUS_CODING	476	P	L
rs678436	12	111949394	T	C	0.5536	0.86	0.92	0.23	0.109862	ATXN2	5PRIME_UTR	.	.	.
rs11064321	12	6809896	G	C	0.0179	0.13	0.04	0.24	0.109793	C12orf53	5PRIME_UTR	.	.	.
rs2243620	7	6713985	A	G	0.875	0.96	0.94	0.58	0.109745	AC073343.1	NON_SYNONYMOUS_CODING	86	H	R
rs6439521	3	134515163	G	C	0.7351	0.82	0.93	0.97	0.109734	EPHB1	5PRIME_UTR	.	.	.
rs1043697	15	65159458	T	C	0.8601	0.87	0.94	0.56	0.10936	PLEKHO2	3PRIME_UTR	.	.	.
rs354709	2	143886953	T	C	0.3006	0.29	0.28	0.63	0.109029	ARHGAP15	5PRIME_UTR	.	.	.
rs1044594	2	96937296	G	C	0.6696	0.23	0.26	0.34	0.108646	CIAO1	3PRIME_UTR	.	.	.
rs58001094	1	152283862	G	C	0.4524	0.53	0.55	0.15	0.108616	FLG	NON_SYNONYMOUS_CODING	1167	A	G
rs28581776	1	1847979	T	C	0.3006	0.36	0.13	0.05	0.108599	CALML6	NON_SYNONYMOUS_CODING	60	W	R
rs9898955	17	7832766	A	G	0.7798	0.55	0.93	0.46	0.108512	KCNAB3	5PRIME_UTR	.	.	.
rs10112515	8	121062335	T	C	0.2202	0.11	0.06	0.01	0.108452	DEPTOR	3PRIME_UTR	.	.	.
rs28390204	8	121072060	C	T	0.2202	0.11	0.06	0.01	0.108452	COL14A1	5PRIME_UTR	.	.	.
rs10875989	12	50351075	T	C	0.6071	0.43	0.6	0.28	0.108376	AQP2	3PRIME_UTR	.	.	.
rs12465865	2	61246145	G	A	0.1339	0.72	0.09	0.43	0.108265	PEX13	3PRIME_UTR	.	.	.
rs7253615	19	579010	G	A	0.7262	0.88	0.73	0.4	0.108129	BSG	NON_SYNONYMOUS_CODING	23	V	M
rs58973750	12	112465129	A	T	0.3958	0.42	0.59	0.11	0.108078	NAA25	3PRIME_UTR	.	.	.
rs941446	17	17680273	C	T	0.256	0.04	0.09	0.58	0.107877	SMCR5	3PRIME_UTR	.	.	.
rs2496253	1	152081921	G	C	0.744	0.48	0.58	0.42	0.107877	TCHH	NON_SYNONYMOUS_CODING	1258	L	V
rs2952130	8	17013610	C	A	0.2411	0.31	0.49	0.02	0.10767	ZDHHC2	5PRIME_UTR	.	.	.
rs11053687	12	10366088	C	T	0.3333	0.07	0.47	0.07	0.107659	GABARAPL1	5PRIME_UTR	.	.	.
rs2253869	7	6683454	A	G	0.8274	0.74	0.83	0.52	0.107464	AC073343.9	SPLICE_SITE	.	.	.
rs1715764	5	76217091	C	A	0.6577	0.11	0.45	0.33	0.107404	S100Z	3PRIME_UTR	.	.	.
rs2230433	16	30518041	G	C	0.6161	0.41	0.09	0.29	0.107287	ITGAL	NON_SYNONYMOUS_CODING	791	R	T
rs41273541	1	158746678	T	C	0.2798	0.21	0.18	0.04	0.107019	OR6N2	NON_SYNONYMOUS_CODING	250	I	V
rs3802843	11	111250214	A	G	0.4286	0.39	0.42	0.75	0.106702	POU2AF1	5PRIME_UTR	.	.	.
rs7118199	11	64053049	G	C	0.7827	0.48	0.9	0.99	0.106651	GPR137	5PRIME_UTR	.	.	.
rs3740677	11	77928036	G	T	0.4405	0.16	0.25	0.76	0.106356	GAB2	3PRIME_UTR	.	.	.
rs1172147	1	205225457	G	A	0.1012	0.12	0.06	0.38	0.106355	TMCC2	ESSENTIAL_SPLICE_SITE	.	.	.
rs7248	12	10375302	C	A	0.5	0.22	0.08	0.81	0.106317	GABARAPL1	3PRIME_UTR	.	.	.
rs2233072	17	19281828	T	G	0.4524	0.07		0.77	0.106119	MAPK7	5PRIME_UTR	.	.	.
rs1138714	11	825110	A	G	0.2321	0.26	0.29	0.55	0.106098	PNPLA2	3PRIME_UTR	.	.	.
rs904763	16	71773190	G	T	0.5119	0.12	0.2	0.2	0.106087	AP1G1	NON_SYNONYMOUS_CODING	688	P	H
rs16912622	9	100843660	C	A	0.5119	0.55	0.1	0.2	0.106087	NANS	3PRIME_UTR	.	.	.
rs10409348	19	51739226	A	G	0.2768	0.77	0.3	0.6	0.106068	CD33	3PRIME_UTR	.	.	.
rs62272388	3	134514292	C	A	0.2589	0.01	0.06	0.03	0.105991	EPHB1	5PRIME_UTR	.	.	.
rs9272973	6	32611312	G	T	0.0357	0.14	0.29	0.27	0.105989	HLA-DQA1	3PRIME_UTR	.	.	.
rs1254598	14	52781195	G	A	0.4762	0.32	0.35	0.79	0.10598	PTGER2	5PRIME_UTR	.	.	.
rs73081825	3	56603863	G	T	0.2411	0.09	0.06	0.56	0.105886	CCDC66	3PRIME_UTR	.	.	.
rs1131471	1	152079989	T	G	0.7411	0.52	0.58	0.42	0.105852	TCHH	NON_SYNONYMOUS_CODING	1902	K	Q
rs2274748	9	124976152	G	C	0.0952	0.24	0.28	0.37	0.105765	LHX6	NON_SYNONYMOUS_CODING	8	P	A
rs1042602	11	88911696	C	A	0.0952	0.01	0.0017	0.37	0.105765	TYR	NON_SYNONYMOUS_CODING	192	S	Y
rs1042831	1	205043250	G	C	0.1518	0.13	0.05	0.45	0.10568	CNTN2	3PRIME_UTR	.	.	.
rs2699503	7	144095600	A	G	0.8482	0.63	0.84	0.55	0.10568	NOBOX	NON_SYNONYMOUS_CODING	517	F	L
rs76272655	10	11784480	C	T	0.0119	0.03	0.27	0.22	0.105618	ECHDC3	5PRIME_UTR	.	.	.
rs10424392	19	3925413	C	T	0.6548	0.42	0.56	0.33	0.105519	ATCAY	3PRIME_UTR	.	.	.
rs966801	2	177037827	G	A	0.6845	0.7	0.75	0.36	0.105509	HOXD3	3PRIME_UTR	.	.	.
rs139197209	3	53124386	C	T	0.1905		0.02		0.105278	RFT1	3PRIME_UTR	.	.	.
rs947310	20	30449325	C	G	0.1161	0.73	0.01	0.4	0.105243	DUSP15	NON_SYNONYMOUS_CODING	197	V	L
rs2583016	2	182545218	C	T	0.8839	0.76	0.92	0.6	0.105243	NEUROD1	5PRIME_UTR	.	.	.
rs41173	22	30424863	C	G	0.8839	0.86	0.43	0.6	0.105243	MTMR3	3PRIME_UTR	.	.	.
rs9865	1	46827456	A	G	0.4196	0.04	0.3	0.13	0.105211	NSUN4	NON_SYNONYMOUS_CODING	365	I	V
rs7970273	12	39046064	T	C	0.5804	0.1	0.27	0.87	0.105211	CPNE8	3PRIME_UTR	.	.	.
rs75906779	1	1696659	A	G	0.6875	0.47	0.84	0.94	0.105166	NADK	SPLICE_SITE	.	.	.
rs4233	1	31907457	A	C	0.7232	0.46	0.53	0.96	0.105158	SERINC2	3PRIME_UTR	.	.	.
rs2269769	17	48173165	G	A	0.3452	0.11	0.33	0.08	0.105034	PDK2	5PRIME_UTR	.	.	.
rs13037451	20	17206970	C	G	0.3452	0.03	0.19	0.08	0.105034	PCSK2	5PRIME_UTR	.	.	.
rs708502	14	52794234	T	C	0.5536	0.62	0.58	0.85	0.104948	PTGER2	3PRIME_UTR	.	.	.
rs17197	14	52794381	G	A	0.5536	0.62	0.58	0.85	0.104948	PTGER2	3PRIME_UTR	.	.	.
rs6040494	20	11249533	G	A	0.2946	0.44	0.11	0.05	0.10488	RP4-734C18.1	SPLICE_SITE	.	.	.
rs56194853	19	8154984	G	A	0.2143	0.01	0.22	0.01	0.104794	FBN3	SPLICE_SITE	2061	S	S
rs6590557	11	131075133	G	A	0.6637	0.87	0.94	0.34	0.104783	AP002856.6	ESSENTIAL_SPLICE_SITE	.	.	.
rs7161953	15	64202887	C	A	0.9167	0.83	0.99	0.65	0.104778	DAPK2	3PRIME_UTR	.	.	.
rs10554	6	107980406	A	T	0.503	0.3	0.38	0.81	0.104485	SOBP	3PRIME_UTR	.	.	.
rs2304445	17	4936898	C	T	0.497	0.13	0.5	0.19	0.104485	SLC52A1	NON_SYNONYMOUS_CODING	296	V	M
rs711	21	40195059	A	G	0.8155	0.62	0.8	0.51	0.10439	ETS2	3PRIME_UTR	.	.	.
rs2290442	12	50185334	A	G	0.7113	0.82	0.8	0.39	0.104304	NCKAP5L	3PRIME_UTR	.	.	.
rs10811346	9	20342220	T	C	0.5446	0.83	0.81	0.23	0.104271	MLLT3	3PRIME_UTR	.	.	.
rs2000052	3	194997620	C	T	0.5089	0.38	0.82	0.2	0.104254	ACAP2	3PRIME_UTR	.	.	.
rs750952	16	31093954	C	T	0.6726	0.48	0.08	0.35	0.104124	ZNF646	3PRIME_UTR	.	.	.
rs7294	16	31102321	C	T	0.6726	0.48	0.08	0.35	0.104124	VKORC1	3PRIME_UTR	.	.	.
rs3803763	17	17696531	G	C	0.6726	0.65	0.94	0.35	0.104124	RAI1	NON_SYNONYMOUS_CODING	90	G	A
rs11109976	12	100048839	T	A	0.3274	0.1	0.47	0.07	0.104031	ANKS1B	SPLICE_SITE	.	.	.
rs9502564	6	7230680	G	T	0.5893	0.51	0.72	0.27	0.104012	RREB1	NON_SYNONYMOUS_CODING	783	G	V
rs7637449	3	56628031	G	A	0.244	0.09	0.06	0.56	0.103845	CCDC66	NON_SYNONYMOUS_CODING	460	R	Q
rs73081810	3	56599159	T	C	0.244	0.09	0.06	0.56	0.103845	CCDC66	SPLICE_SITE	.	.	.
rs55831745	3	56599208	G	C	0.244	0.09	0.06	0.56	0.103845	CCDC66	3PRIME_UTR	.	.	.
rs73081823	3	56603719	C	T	0.244	0.09	0.06	0.56	0.103845	CCDC66	3PRIME_UTR	.	.	.
rs9835332	3	56667682	G	C	0.756	0.91	0.94	0.44	0.103845	FAM208A	NON_SYNONYMOUS_CODING	1046	T	R
rs10772012	12	7499352	C	G	0.253	0.22	0.42	0.57	0.103739	CD163L1	3PRIME_UTR	.	.	.
rs12445650	16	31044897	G	A	0.6815	0.59	0.08	0.36	0.103541	STX4	5PRIME_UTR	.	.	.
rs2955365	17	18023897	G	A	0.6815	0.54	0.65	0.36	0.103541	MYO15A	NON_SYNONYMOUS_CODING	595	A	T
rs7196726	16	31092075	G	A	0.6815	0.62	0.08	0.36	0.103541	ZNF646	NON_SYNONYMOUS_CODING	1477	G	D
rs909964	6	3157798	G	A	0.3899	0.55	0.46	0.71	0.103497	TUBB2A	5PRIME_UTR	.	.	.
rs1005190	16	855717	C	G	0.5774	0.85	0.47	0.26	0.103479	PRR25	NON_SYNONYMOUS_CODING	92	T	S
rs10497520	2	179644855	T	C	0.5833	0.43	0.2	0.87	0.103455	TTN	NON_SYNONYMOUS_CODING	1201	K	E
rs67142609	7	92164318	C	T	0.2738	0.03	0.16	0.04	0.103306	RBM48	STOP_GAINED	351	R	*
rs705966	17	48187669	A	G	0.3423	0.05	0.34	0.08	0.103265	PDK2	3PRIME_UTR	.	.	.
rs12599130	16	772842	T	C	0.7976	0.67	0.77	0.49	0.10315	CCDC78	3PRIME_UTR	.	.	.
rs1045644	14	31355096	C	G	0.3095	0.24	0.35	0.63	0.103098	COCH	NON_SYNONYMOUS_CODING	352	T	S
rs459710	20	463995	T	C	0.6905	0.74	0.72	0.37	0.103098	CSNK2A1	3PRIME_UTR	.	.	.
rs12033	5	171760569	A	G	0.9018	0.6	0.65	0.63	0.103007	SH3PXD2B	3PRIME_UTR	.	.	.
rs76065554	16	19514351	G	A	0.2113		0.08	0.01	0.102945	GDE1	3PRIME_UTR	.	.	.
rs45438992	19	50455180	C	T	0.2113	0.002	0.27	0.01	0.102945	SIGLEC11	NON_SYNONYMOUS_CODING	600	D	N
rs1051425	21	40195485	T	C	0.8214	0.61	0.8	0.52	0.102827	ETS2	3PRIME_UTR	.	.	.
rs1133323	15	75212225	C	T	0.1786	0.03	0.13	0.48	0.102827	COX5A	3PRIME_UTR	.	.	.
rs2228570	12	48272895	A	G	0.881	0.83	0.62	0.6	0.102728	VDR	NON_SYNONYMOUS_CODING	51	M	T
rs10757132	9	20342556	C	T	0.5417	0.88	0.81	0.23	0.102499	MLLT3	3PRIME_UTR	.	.	.
rs1059273	9	100849500	G	T	0.506	0.55	0.1	0.2	0.102495	TRIM14	3PRIME_UTR	.	.	.
rs642394	13	77565655	C	T	0.381	0.58	0.28	0.7	0.102433	CLN5	5PRIME_UTR	.	.	.
rs8605	4	89617387	A	G	0.4286	0.47	0.34	0.14	0.102335	NAP1L5	3PRIME_UTR	.	.	.
rs55897915	19	33517898	T	C	0.6696	0.94	0.66	0.35	0.102183	RHPN2	5PRIME_UTR	.	.	.
rs72475444	12	10583355	C	T	0.2321	0.26	0.21	0.02	0.102092	KLRC2	3PRIME_UTR	.	.	.
rs2240146	16	2802684	T	C	0.7679	0.98	0.68	0.98	0.102092	SRRM2	5PRIME_UTR	.	.	.
rs12726	9	35404840	G	A	0.0238	0.02		0.24	0.102056	UNC13B	3PRIME_UTR	.	.	.
rs58783003	11	2168375	G	T	0.2738	0.44	0.29	0.59	0.101872	IGF2-AS1	3PRIME_UTR	.	.	.
rs394558	3	10302172	G	A	0.7262	0.4	0.98	0.41	0.101872	TATDN2	NON_SYNONYMOUS_CODING	256	V	I
rs2371109	3	27758274	G	T	0.7619	0.85	0.82	0.45	0.101855	EOMES	3PRIME_UTR	.	.	.
rs1047738	11	61919515	C	G	0.1131	0.04	0.02	0.39	0.101812	INCENP	3PRIME_UTR	.	.	.
rs10277111	7	26573979	G	C	0.2649	0.73	0.2	0.58	0.101735	KIAA0087	3PRIME_UTR	.	.	.
rs16982145	22	26861721	T	C	0.3065	0.0041	0.2	0.06	0.101494	HPS4	3PRIME_UTR	.	.	.
rs2232887	22	50928331	G	A	0.3065	0.23	0.4	0.06	0.101494	MIOX	3PRIME_UTR	.	.	.
rs13147542	4	1378299	C	T	0.0506	0.03	0.02	0.29	0.101403	KIAA1530	3PRIME_UTR	.	.	.
rs11900191	2	231237160	G	C	0.4405	0.3	0.16	0.15	0.101393	SP140L	3PRIME_UTR	.	.	.
rs3741280	11	117403235	G	T	0.5625	0.44	0.52	0.25	0.101215	DSCAML1	NON_SYNONYMOUS_CODING	232	H	N
rs11865038	16	31095171	C	T	0.6875	0.62	0.08	0.37	0.101141	ZNF646	3PRIME_UTR	.	.	.
rs1132643	6	123047016	T	C	0.128	0.09	0.22	0.41	0.101104	PKIB	3PRIME_UTR	.	.	.
rs4802641	19	50452341	G	A	0.2083	0.01	0.27	0.01	0.101101	SIGLEC11	3PRIME_UTR	.	.	.
rs2275558	1	164529120	G	A	0.4911	0.04	0.65	0.19	0.100925	PBX1	NON_SYNONYMOUS_CODING	21	G	S
rs10076725	5	10279942	G	A	0.4048	0.34	0.06	0.72	0.100923	CMBL	3PRIME_UTR	.	.	.
rs10000924	4	115769497	G	A	0.1935	0.08		0.004	0.100873	NDST4	SPLICE_SITE	.	.	.
rs11193	17	65066879	A	G	0.8571	0.77	0.87	0.57	0.100817	HELZ	3PRIME_UTR	.	.	.
rs1128628	15	74923335	G	C	0.369	0.15	0.39	0.1	0.100776	EDC3	3PRIME_UTR	.	.	.
rs2075624	15	40710723	G	A	0.5387	0.12	0.65	0.23	0.100682	IVD	3PRIME_UTR	.	.	.
rs530	21	40195277	T	A	0.8185	0.7	0.79	0.52	0.100633	ETS2	3PRIME_UTR	.	.	.
rs4061933	11	62529532	G	A	0.6161	0.08	0.27	0.3	0.100628	POLR2G	3PRIME_UTR	.	.	.
rs2275915	1	1342612	G	C	0.4524	0.23	0.87	0.16	0.100613	MRPL20	5PRIME_UTR	.	.	.
rs2816	17	7923564	T	C	0.7857	0.97	0.94	0.48	0.100551	GUCY2D	3PRIME_UTR	.	.	.
rs6905593	6	139355580	A	T	0.2143	0.54	0.1	0.52	0.100551	ABRACL	3PRIME_UTR	.	.	.
rs11870168	17	74477691	C	T	0.2232	0.32	0.08	0.53	0.100231	RHBDF2	5PRIME_UTR	.	.	.
rs1801262	2	182543455	T	C	0.878	0.74	0.92	0.6	0.100172	NEUROD1	NON_SYNONYMOUS_CODING	45	T	A
rs840391	5	34018504	T	C	0.7143	0.55	0.5	0.4	0.100092	C1QTNF3	3PRIME_UTR	.	.	.
rs840389	5	34018684	A	G	0.7143	0.54	0.5	0.4	0.100092	C1QTNF3	3PRIME_UTR	.	.	.
rs840388	5	34018890	T	G	0.7143	0.54	0.5	0.4	0.100092	C1QTNF3	3PRIME_UTR	.	.	.
rs840387	5	34019048	A	C	0.7143	0.55	0.5	0.4	0.100092	C1QTNF3	3PRIME_UTR	.	.	.
rs840385	5	34020358	T	C	0.7143	0.55	0.5	0.4	0.100092	C1QTNF3	3PRIME_UTR	.	.	.
